# Supplementary material for: Biological Effects of BET Inhibition by OTX015 (MK-8628) and JQ1 in NPM1-Mutated (NPM1c) Acute Myeloid Leukemia (AML)
Source: Biomedicines. 2021 Nov 17;9(11):1704. doi: 10.3390/biomedicines9111704 (PMC8615962; doi:10.3390/biomedicines9111704)
Supplement: Supplementary file 1 [file biomedicines-09-01704-s001.zip]

Archive with 2 entries (2 files):
- Revised supplementary Figure Legends NPM Biomedicines.pdf
- Revised Supplementary Figures Biomedicines NPM1.pdf
